# Supplementary material for: N6-Methyladenosine Positively Regulates Coxsackievirus B3 Replication
Source: Viruses. 2024 Sep 11;16(9):1448. doi: 10.3390/v16091448 (PMC11437462; doi:10.3390/v16091448)
Supplement: Supplementary file 1 [file viruses-16-01448-s001.zip]

Archive with 1 entries (1 files):
- viruses-3166289-supplementary.pdf
